# Supplementary material for: Cardiovascular Complications of COVID-19 among Pregnant Women and Their Fetuses: A Systematic Review
Source: J Clin Med. 2022 Oct 20;11(20):6194. doi: 10.3390/jcm11206194 (PMC9604883; doi:10.3390/jcm11206194)
Supplement: Supplementary file 1 [file jcm-11-06194-s001.zip]

Archive with 1 entries (1 files):
- jcm-1949850-supplementary.pdf
